# Supplementary material for: Validity and reliability of the Serbian COVID Stress Scales
Source: PLoS One. 2021 Oct 27;16(10):e0259062. doi: 10.1371/journal.pone.0259062 (PMC8550439; doi:10.1371/journal.pone.0259062)
Supplement: S1 Data — (XLS) [file pone.0259062.s002.xls]

## Sheet: Sheet1
CSS1	CSS2	CSS3	CSS4	CSS5	CSS6	CSS7	CSS8	CSS9	CSS10	CSS11	CSS12	CSS13	CSS14	CS15	CSS16	CSS17	CSS18	CSS19	CSS20	CSS21	CSS22	CSS23	CSS24	CSS25	CSS26	CSS27	CSS28	CSS29	CSS30	CSS31	CSS32	CSS33	CSS34	CSS35	CSS36
1	3	3	2	3	2	1	1	1	1	1	1	1	1	1	1	2	0	2	3	2	0	0	0	0	0	0	0	0	0	0	2	0	0	2	0
0	0	2	0	0	1	0	0	0	0	0	0	0	0	0	0	0	0	0	0	1	0	0	0	0	0	0	0	0	0	0	0	0	0	0	0
1	2	2	2	3	1	0	0	1	1	0	0	0	0	0	1	1	0	1	1	1	0	0	0	0	0	0	0	0	0	0	2	0	0	1	0
2	2	3	3	2	2	2	3	3	3	3	3	4	4	4	4	4	2	2	3	2	2	2	2	2	4	1	1	1	0	2	1	2	2	1	2
2	3	2	2	2	1	0	0	1	1	2	1	3	2	3	3	3	2	1	1	1	1	1	1	1	3	1	2	0	0	2	2	2	1	1	2
3	3	3	2	2	3	0	0	0	0	0	0	3	2	2	2	1	1	1	2	1	1	1	0	2	1	1	3	0	0	0	1	0	1	0	2
1	1	1	0	0	1	0	0	0	0	0	0	1	0	1	1	1	1	0	0	0	0	0	0	0	0	0	0	0	0	0	0	0	0	0	0
1	2	2	1	3	2	0	0	0	0	0	2	1	1	1	1	0	0	0	1	0	0	0	0	0	0	1	0	0	1	2	2	2	0	1	1
3	3	3	3	3	3	3	3	3	3	3	3	3	3	3	3	3	3	3	3	3	3	3	3	3	3	3	3	3	3	3	0	3	3	3	3
2	2	3	3	4	4	0	0	0	0	0	0	0	0	0	0	0	0	1	0	0	0	2	0	1	0	0	0	0	0	0	1	1	2	1	1
0	0	4	4	2	4	2	2	2	2	2	2	0	0	0	0	1	1	0	0	0	0	0	0	0	0	0	0	0	0	0	0	0	0	0	1
2	2	2	2	1	2	0	0	1	1	1	1	0	1	0	0	1	0	1	1	2	0	0	0	0	0	0	0	0	0	0	0	0	0	0	0
1	1	2	2	3	3	3	1	1	1	0	0	1	1	0	0	1	0	1	1	1	1	1	0	1	0	0	0	0	0	2	0	1	1	0	1
3	4	3	2	1	1	0	0	2	1	0	2	1	2	2	2	2	3	3	2	1	2	1	1	2	1	2	2	2	0	0	0	0	0	0	1
2	2	3	3	2	2	1	1	1	2	1	2	2	1	1	1	2	2	1	2	2	1	1	1	1	1	0	0	0	0	0	0	0	0	0	1
1	1	3	2	2	1	1	1	1	1	3	3	1	0	0	0	1	0	2	1	0	1	1	0	0	0	0	0	0	0	1	0	0	0	0	0
1	1	1	1	0	0	0	0	0	0	0	0	0	0	0	0	0	0	1	1	0	0	0	0	0	0	0	0	0	0	1	0	0	0	0	1
2	0	2	1	2	2	0	0	0	0	0	0	2	0	2	2	2	1	2	1	0	0	1	0	0	0	0	0	0	0	2	0	0	0	0	3
2	3	2	2	1	2	0	0	0	1	0	1	1	1	1	1	1	1	1	1	1	1	1	1	1	0	0	0	1	0	3	2	1	2	1	2
2	2	3	2	3	2	0	0	0	0	0	0	1	0	1	1	1	1	1	2	1	2	3	1	1	0	1	0	0	0	1	0	2	0	0	2
2	2	3	3	3	2	0	1	1	1	0	0	0	0	0	1	1	0	1	2	1	0	1	0	1	1	1	0	0	0	0	0	0	0	0	0
2	3	3	3	1	1	0	0	0	0	0	0	0	2	0	0	1	0	0	1	0	0	0	0	0	0	0	0	0	0	0	0	0	0	0	0
2	3	3	2	3	2	0	0	1	2	0	1	1	0	1	1	3	2	3	4	1	1	2	0	1	0	0	2	0	0	0	0	0	3	0	2
0	1	2	2	2	2	0	0	0	0	0	0	0	0	0	0	0	0	0	2	4	0	0	0	2	1	0	0	0	0	1	0	1	0	0	3
0	0	0	0	0	1	0	0	0	0	0	0	2	3	4	4	4	3	3	3	2	0	0	0	1	0	0	0	0	0	0	0	0	0	0	0
2	3	3	3	2	2	1	1	1	2	1	1	0	0	0	1	1	0	1	2	2	0	0	0	1	1	0	1	2	0	1	0	0	1	0	0
3	3	4	4	2	0	0	0	0	0	3	0	3	4	4	2	4	4	3	1	4	0	0	0	0	2	0	0	0	0	0	0	0	0	0	0
1	2	2	2	3	3	0	0	0	0	0	0	0	0	0	0	0	0	0	0	0	0	0	0	1	1	2	2	1	0	0	0	0	0	0	0
0	2	2	2	0	0	0	0	0	0	0	0	0	0	0	0	0	0	0	0	0	0	0	0	0	0	0	0	0	0	0	0	0	0	0	0
2	3	4	4	1	2	1	1	1	1	1	1	1	0	0	0	0	0	1	1	2	0	0	0	0	2	0	1	1	0	1	1	1	1	1	1
2	3	1	1	1	1	0	0	0	0	0	0	0	1	0	1	1	0	2	2	1	1	1	0	0	0	0	0	0	0	0	0	0	1	0	0
0	0	0	1	0	0	0	0	0	0	0	0	0	0	0	0	0	0	1	1	0	0	1	0	0	0	0	0	0	0	0	0	0	0	0	1
2	2	4	3	0	0	0	0	0	0	0	0	0	0	0	0	0	0	0	0	0	0	0	0	0	0	0	0	0	0	1	1	1	1	1	1
1	1	3	2	2	1	2	0	1	2	0	1	0	1	0	2	2	0	0	1	2	0	1	1	3	1	2	3	0	0	2	3	3	0	2	4
0	2	2	1	0	0	0	0	0	0	0	0	0	0	0	0	1	0	1	2	1	0	1	0	0	0	0	0	0	0	0	0	0	0	0	0
1	1	1	1	0	0	0	0	0	0	0	0	2	1	1	1	1	0	1	1	1	0	1	0	0	0	0	0	0	0	0	0	0	0	0	0
2	1	2	2	1	1	0	0	0	0	0	0	1	0	1	1	2	1	0	0	1	0	1	0	1	0	0	1	0	0	1	2	1	0	1	0
1	1	3	3	1	1	0	0	0	0	0	0	0	0	0	0	0	0	0	0	0	0	0	0	0	0	0	0	0	0	0	0	0	0	0	0
2	2	1	1	2	1	0	0	0	0	0	0	1	0	0	0	0	0	0	1	1	0	0	0	2	0	0	0	0	0	0	0	0	0	0	0
2	2	3	1	2	1	0	0	0	0	0	0	1	0	1	1	2	0	1	2	1	0	0	0	0	0	0	0	0	0	0	0	0	0	0	1
2	2	2	2	2	2	2	2	2	2	2	2	2	2	2	2	2	2	2	2	2	2	2	2	2	2	2	2	2	2	2	2	2	2	2	2
2	3	4	3	3	3	1	1	1	3	2	3	3	2	2	2	3	2	2	3	3	1	2	0	0	0	0	0	0	0	0	0	0	0	0	0
1	0	0	0	0	0	0	0	0	0	0	1	1	3	2	2	4	2	3	3	2	3	2	2	0	0	0	0	0	0	0	0	0	0	0	0
1	1	3	3	2	3	3	2	3	3	3	3	2	2	2	2	2	2	2	2	1	1	1	1	1	1	1	1	1	1	1	1	1	1	1	1
0	0	0	0	3	3	0	0	0	0	0	0	0	0	0	0	0	0	0	0	0	0	0	0	0	0	0	0	0	0	1	1	0	0	0	0
0	0	0	0	1	1	0	0	0	0	0	0	0	0	0	0	0	0	0	0	0	0	0	0	0	0	0	0	0	0	0	0	0	0	0	0
1	1	1	1	1	1	0	0	0	0	0	0	0	1	0	0	1	0	0	1	0	0	0	0	0	0	0	1	0	0	2	0	0	0	0	1
3	3	4	4	4	4	0	0	3	2	0	0	0	0	0	0	4	0	4	4	4	4	4	0	0	0	2	2	1	2	2	2	0	2	0	0
3	3	4	4	4	4	0	0	3	2	0	0	0	0	0	0	4	0	4	4	4	4	4	0	0	0	2	2	1	2	2	2	0	2	0	0
2	3	3	3	3	2	1	0	0	0	0	0	1	1	1	1	2	1	3	2	2	1	1	1	1	1	1	1	1	0	0	0	0	0	0	0
2	3	3	3	3	2	2	1	0	0	0	0	1	1	1	2	1	3	2	2	1	1	1	1	1	1	1	1	0	0	0	0	0	0	0	0
2	3	4	4	2	0	0	0	1	1	0	1	0	0	2	0	1	0	2	2	0	0	1	0	0	0	0	1	0	0	1	2	0	2	1	2
1	2	2	1	2	2	0	0	1	0	0	0	1	1	1	1	1	1	1	1	1	0	0	0	0	0	0	0	0	0	0	0	0	0	0	0
2	2	2	1	2	2	0	0	1	0	0	0	1	0	0	1	1	0	1	1	1	0	0	0	0	0	0	0	0	0	0	0	0	0	0	0
2	2	4	4	2	3	3	0	0	0	0	0	1	2	0	1	1	2	0	1	1	0	0	0	0	0	0	0	0	0	1	2	1	0	0	0
1	1	1	1	1	1	0	0	0	0	0	0	0	0	0	0	0	0	1	1	0	0	0	0	0	0	0	0	0	0	1	0	0	2	0	0
2	3	2	2	1	1	0	0	1	1	1	0	0	0	0	0	0	0	2	1	1	1	0	0	1	0	0	0	0	0	1	0	1	2	1	0
1	1	1	1	1	1	0	0	0	0	0	0	0	0	0	0	0	0	1	1	1	0	0	0	0	0	0	0	0	0	0	0	0	0	0	1
1	0	0	0	0	0	0	0	0	0	0	0	0	1	0	1	1	0	1	1	0	0	0	0	0	0	0	0	0	0	1	0	1	0	0	1
2	3	4	4	3	2	0	0	1	1	0	1	0	0	0	0	0	0	0	1	2	1	1	1	1	0	0	1	1	0	0	0	1	1	0	1
2	2	2	2	2	2	0	0	1	1	0	0	0	0	0	0	1	0	1	2	1	0	0	0	2	1	2	1	0	0	2	0	0	0	0	0
2	3	3	2	0	0	1	1	2	2	0	0	0	0	0	2	2	0	0	2	1	0	1	0	1	0	0	2	0	0	2	2	0	0	1	1
0	1	2	2	2	2	0	0	0	0	0	0	0	0	0	0	1	0	0	0	1	0	0	0	0	0	0	1	1	0	1	0	0	2	2	2
2	3	3	2	2	0	0	0	0	0	0	2	0	1	2	1	3	0	1	2	1	1	1	0	0	0	0	0	0	0	0	0	0	0	0	0
1	1	1	1	1	1	0	0	0	0	0	0	1	1	1	1	1	1	1	1	1	1	1	0	0	0	0	0	0	0	1	0	1	0	0	1
1	1	0	0	0	0	0	0	0	0	0	0	0	0	0	0	0	0	0	1	0	0	0	0	0	0	0	0	0	0	1	1	0	0	0	0
2	2	1	0	1	0	0	0	0	0	0	0	0	0	0	0	2	2	1	1	1	0	0	0	1	0	0	0	0	0	0	0	0	0	0	0
2	3	3	3	2	2	0	0	0	0	0	0	2	2	2	2	2	0	2	2	2	0	1	0	0	0	0	0	0	0	1	0	0	0	0	1
2	3	2	2	1	3	0	1	0	1	0	1	0	0	0	1	0	0	2	2	2	0	1	0	1	0	0	0	0	0	0	2	0	0	0	0
2	2	2	1	2	2	0	0	1	1	0	1	0	0	0	1	2	0	0	1	0	0	0	0	0	0	0	1	0	0	0	0	1	0	0	1
1	3	2	1	1	1	0	0	0	0	0	0	0	0	0	0	0	0	0	1	1	0	0	0	2	1	2	0	0	0	3	2	0	2	1	2
2	2	2	2	2	2	0	1	1	1	1	0	0	0	0	0	0	0	1	1	1	0	1	0	1	0	1	2	0	1	1	1	2	1	0	0
2	2	2	2	2	2	2	2	2	2	2	2	2	2	2	2	2	2	2	2	2	2	2	2	1	1	1	1	1	1	1	1	1	1	1	1
4	4	3	2	3	3	4	3	4	4	4	4	3	3	3	3	3	4	3	3	3	4	4	3	4	3	3	3	3	3	4	3	4	4	4	4
0	0	2	2	0	0	1	0	0	0	0	0	0	0	0	0	0	0	0	0	0	0	0	0	0	0	0	0	0	0	3	3	3	3	0	1
0	0	0	0	0	0	0	0	0	0	0	0	0	0	0	0	0	0	0	0	0	0	0	0	0	0	0	0	0	0	0	0	0	0	0	0
1	3	2	2	2	2	2	2	2	2	2	2	2	2	2	2	2	2	2	2	2	2	2	2	1	0	0	0	0	0	0	1	0	0	0	0
1	1	1	1	1	1	1	1	1	1	1	1	1	1	1	1	1	1	1	1	1	1	1	1	1	1	1	1	1	1	1	1	1	1	1	1
1	1	2	2	1	2	1	1	1	2	2	2	2	2	2	2	2	2	2	2	2	2	2	2	1	1	1	1	1	1	2	2	2	2	2	2
2	2	3	3	2	2	2	2	1	1	1	1	2	2	1	1	1	1	1	2	2	1	1	1	0	0	1	1	0	0	0	0	1	1	1	1
2	3	2	2	2	2	2	2	2	2	2	2	2	2	2	2	2	2	2	2	2	2	2	2	2	2	2	2	2	2	2	2	2	2	2	2
1	1	1	1	1	1	1	1	1	1	1	1	1	1	1	1	1	1	1	1	1	1	1	1	1	1	1	1	1	1	1	1	1	1	1	1
3	3	3	3	3	3	3	3	3	3	3	3	3	3	3	3	3	3	3	3	3	3	3	3	3	3	3	3	3	3	3	3	3	3	3	3
2	2	2	2	2	2	2	2	2	2	2	2	2	2	2	2	2	2	2	0	1	2	3	4	4	3	2	1	0	0	0	0	0	0	0	0
2	2	2	2	2	2	2	2	2	2	2	2	2	2	2	2	2	2	2	2	2	2	2	2	2	2	2	2	2	2	2	2	2	2	2	2
2	2	2	2	2	2	2	2	2	2	2	2	2	2	2	2	2	2	2	2	2	2	2	2	2	2	2	2	2	2	2	2	2	2	2	2
2	3	3	3	2	2	2	1	1	1	0	0	2	3	3	3	2	2	3	2	2	1	2	1	1	0	0	0	0	0	1	0	0	0	0	1
3	3	2	2	3	2	2	2	1	2	2	1	3	2	3	3	3	3	3	3	3	3	3	3	4	4	2	3	2	1	0	3	0	2	3	2
3	3	2	2	3	2	2	2	1	2	2	1	3	2	3	3	3	3	3	3	3	3	3	3	4	4	2	3	2	1	0	3	0	2	3	2
0	1	0	0	0	0	0	0	0	0	0	0	0	0	0	0	0	0	0	0	0	0	0	0	1	0	0	0	0	0	2	1	0	0	0	1
1	1	1	1	1	0	0	0	0	0	0	0	2	2	2	2	2	2	1	2	1	2	2	1	0	0	0	0	0	0	1	0	0	0	0	1
1	2	4	4	1	1	0	0	0	1	0	0	1	1	1	1	2	1	0	1	0	0	0	0	0	0	0	0	0	0	1	1	0	0	0	3
2	2	2	2	2	2	2	2	2	2	1	1	1	1	1	1	2	2	2	1	1	1	1	1	0	0	0	0	0	0	2	2	2	2	1	1
2	2	2	2	3	2	2	2	2	2	2	2	3	2	3	3	3	2	2	3	2	1	2	2	1	1	1	2	2	0	1	0	0	0	1	1
2	2	3	3	3	2	0	0	0	0	0	0	1	1	2	1	2	3	1	1	0	0	1	0	2	0	0	0	0	0	1	1	1	1	0	0
0	0	4	4	0	0	0	0	0	0	0	0	4	0	0	0	0	0	0	0	0	0	0	0	0	0	0	0	0	0	0	0	0	0	0	0
0	2	1	1	1	3	0	0	0	0	0	0	0	0	2	1	1	0	1	1	1	1	1	1	1	0	2	2	1	0	0	0	0	2	0	1
2	2	0	2	0	0	0	0	0	0	0	0	1	0	0	0	0	0	1	0	0	0	1	0	0	0	0	0	0	0	1	2	0	0	0	0
2	1	2	2	2	2	2	0	0	0	0	0	2	2	2	3	3	1	2	2	2	1	2	2	1	2	2	1	1	0	1	0	0	2	0	2
2	3	2	3	3	3	2	0	0	1	0	1	0	0	0	0	3	0	0	1	1	1	1	0	3	3	3	3	3	0	1	1	0	0	0	0
1	2	1	1	1	2	1	1	2	3	3	3	1	1	1	1	1	0	1	0	0	0	0	0	1	1	1	1	1	0	2	0	0	1	0	1
2	3	3	3	3	3	1	1	2	2	1	2	3	3	3	2	3	3	3	3	3	3	3	3	2	1	1	1	1	1	2	0	1	2	1	2
0	0	1	1	1	1	1	1	1	2	2	2	4	2	2	2	2	2	0	1	1	1	1	1	2	2	1	1	1	1	1	1	1	1	1	1
1	2	2	2	2	2	2	2	3	3	3	1	1	1	1	1	1	1	1	2	2	0	0	0	0	0	0	1	1	0	1	0	0	2	0	1
1	1	1	1	2	2	0	0	0	0	0	0	3	4	4	4	4	4	3	1	1	1	1	2	1	0	2	2	1	0	1	0	0	0	0	0
1	1	1	2	1	1	0	0	0	0	0	1	0	0	0	0	1	0	1	1	1	0	0	0	0	0	0	0	0	0	1	0	0	1	0	1
2	2	2	1	1	1	1	0	0	0	0	1	1	2	2	2	2	2	2	2	2	1	1	1	1	1	1	1	0	0	1	1	1	1	1	2
2	2	3	3	2	1	0	0	0	0	0	0	1	1	1	1	1	1	1	1	1	0	1	1	2	2	1	3	3	0	1	2	0	1	0	2
1	1	1	1	1	1	0	0	0	0	0	1	3	1	1	2	2	3	1	1	1	1	1	0	1	1	1	1	0	0	1	1	1	0	0	1
2	2	0	0	2	2	1	0	0	0	0	0	0	2	0	0	1	0	0	0	0	0	0	0	0	0	0	0	0	0	0	0	0	0	0	0
2	1	1	0	1	1	0	0	0	0	0	0	0	1	1	1	1	0	1	1	0	0	1	0	0	0	0	0	0	0	0	0	0	0	0	0
1	1	1	1	1	1	1	1	1	1	1	1	2	1	2	1	2	1	1	1	1	1	1	0	1	1	1	1	1	0	1	1	1	1	1	1
2	3	3	3	2	2	3	3	2	2	0	2	1	1	1	2	3	2	1	3	2	2	2	2	2	1	2	2	2	0	0	0	0	3	0	0
2	3	3	3	3	3	1	1	2	2	0	1	1	1	2	2	2	2	3	1	2	1	2	1	1	1	0	1	0	0	0	0	1	0	2	3
2	3	3	3	3	3	1	1	2	2	0	1	1	2	2	2	2	1	3	1	2	1	2	1	1	2	1	1	1	0	2	1	1	2	0	3
0	2	0	0	0	1	0	0	0	0	0	0	0	0	0	0	1	1	1	1	1	0	1	1	0	0	0	0	0	0	1	0	0	2	0	0
2	2	1	1	1	1	0	0	0	0	0	0	0	1	1	1	1	1	0	1	0	0	1	0	0	0	0	0	0	0	2	0	0	0	0	0
1	2	2	2	2	2	1	1	1	1	1	1	2	1	1	1	1	0	1	1	1	0	0	0	1	0	0	0	0	0	4	0	2	1	0	2
0	1	1	1	0	0	0	0	0	0	0	1	0	0	0	1	1	0	1	0	0	0	0	0	1	1	0	1	0	0	0	1	0	2	1	0
3	2	2	2	2	1	1	1	1	2	1	1	1	1	1	1	1	1	2	1	2	0	3	1	1	1	0	0	0	0	1	1	1	1	1	2
0	2	3	2	2	2	0	0	0	0	0	0	0	0	0	0	0	0	0	1	1	0	0	0	0	0	0	0	0	0	2	0	2	1	1	3
3	3	1	1	2	0	0	1	0	2	0	1	3	0	1	1	1	0	1	2	1	0	0	0	0	2	1	0	0	0	3	1	1	2	1	2
2	2	2	2	1	1	0	0	0	1	0	1	1	0	0	1	0	0	0	1	1	0	0	1	0	0	0	0	0	0	0	1	0	1	0	1
2	3	1	1	2	1	0	0	0	0	0	0	0	0	0	0	1	0	1	2	0	1	1	1	0	0	0	0	0	0	0	0	0	1	0	0
0	0	0	0	1	0	0	0	0	1	0	0	1	2	2	2	2	0	1	1	1	0	0	0	1	3	0	2	0	0	2	0	0	3	1	3
2	2	2	2	2	1	1	1	1	1	1	1	1	1	2	2	3	1	3	2	2	1	3	2	1	1	1	0	0	0	2	2	2	2	1	1
1	1	1	1	2	2	0	1	1	1	0	1	0	1	0	1	1	0	0	1	1	0	0	0	1	0	0	0	0	0	1	0	0	2	0	1
2	0	1	1	1	2	0	0	0	0	0	0	0	2	1	0	1	0	0	2	1	0	0	0	0	0	0	0	0	0	1	0	1	0	0	1
2	2	2	1	1	0	2	2	2	2	0	0	2	2	1	0	1	2	1	2	2	2	2	2	0	0	0	0	0	0	2	2	1	2	1	1
0	2	2	1	2	2	1	2	3	2	2	2	2	0	0	2	0	0	1	1	1	0	1	0	0	0	0	0	0	0	1	0	1	0	0	1
2	0	2	2	3	1	0	0	1	1	0	1	0	1	2	3	2	0	1	1	1	1	1	1	0	0	0	0	0	0	1	1	1	1	1	1
0	1	1	2	1	2	0	0	0	1	0	1	0	0	0	0	0	0	0	0	1	0	0	0	0	1	0	0	0	0	0	0	0	0	0	0
4	2	4	4	2	2	3	2	2	3	2	3	3	2	2	2	2	2	2	0	1	0	0	0	0	1	0	0	0	0	0	0	0	0	0	0
2	2	2	3	3	3	2	4	2	2	4	2	2	2	2	2	2	2	2	4	2	1	0	0	0	0	0	0	0	0	2	0	0	0	0	0
2	2	2	3	3	3	2	4	2	2	3	2	3	2	3	2	2	2	2	3	2	1	0	0	0	0	0	0	0	0	0	0	1	0	0	0
3	2	3	3	3	2	3	4	2	2	3	2	3	2	3	2	3	2	2	2	2	1	0	0	0	0	0	0	0	0	0	0	0	0	0	0
2	1	2	1	3	2	0	0	0	2	0	1	3	2	1	2	1	1	2	2	1	0	1	0	1	0	0	1	1	0	1	2	1	1	1	2
1	1	1	2	1	0	0	0	0	0	0	0	0	0	0	0	0	0	0	0	0	0	0	0	0	0	0	0	0	0	1	1	0	1	0	1
0	1	1	0	1	0	0	1	1	2	1	0	3	1	1	1	1	0	0	1	0	0	0	4	0	0	0	0	0	0	1	0	0	2	0	3
2	2	3	3	1	1	2	2	2	2	2	2	0	0	0	1	1	0	1	1	1	0	0	0	0	0	0	0	0	0	0	0	1	1	0	2
1	2	1	1	0	0	0	0	0	0	0	0	0	0	0	0	1	0	0	1	0	0	0	0	0	0	0	0	0	0	1	1	0	2	2	1
1	1	2	2	2	2	0	0	0	0	0	1	0	0	0	0	0	0	0	1	0	0	1	0	0	0	0	0	0	0	1	0	0	1	0	0
2	3	2	3	3	2	0	0	0	0	0	0	0	1	1	0	1	0	1	1	1	0	0	0	0	0	0	0	0	0	2	0	0	2	1	1
2	0	2	1	2	1	0	0	0	0	0	1	0	0	0	0	0	0	0	1	0	0	0	0	0	0	0	0	0	0	2	3	2	1	1	1
1	2	3	2	2	2	0	0	0	0	0	0	1	0	1	1	1	0	0	0	0	0	0	0	0	0	0	0	0	0	0	0	0	0	0	0
1	0	0	0	0	0	0	0	0	0	0	0	0	0	0	0	0	0	0	0	0	0	0	0	0	0	0	0	0	0	0	0	2	0	0	2
2	3	3	3	4	3	4	4	4	4	4	4	1	2	2	0	2	0	0	0	0	0	2	0	0	0	0	0	0	0	2	2	2	2	0	0
2	1	1	1	1	1	1	1	1	1	1	0	0	0	0	0	0	0	0	0	0	0	0	0	0	0	0	0	0	0	0	0	0	0	0	0
2	1	3	3	2	2	0	0	0	0	0	0	0	0	0	2	1	0	2	1	1	1	0	0	0	0	0	0	0	0	0	0	0	0	0	0
2	1	1	1	1	1	1	1	1	1	1	0	0	0	0	0	0	0	0	0	0	0	0	0	0	0	0	0	0	0	0	0	0	0	0	0
2	1	3	3	2	2	0	0	0	0	0	0	0	0	0	2	1	0	2	1	1	1	0	0	0	0	0	0	0	0	0	0	0	0	0	0
3	2	2	2	2	1	1	1	1	2	1	1	1	1	1	1	1	1	2	1	2	0	3	1	1	1	0	0	0	0	1	1	1	1	1	2
1	2	2	1	1	1	0	0	1	1	1	0	0	0	0	0	0	1	1	1	0	0	0	0	0	1	2	1	0	0	3	1	0	2	2	2
0	1	4	1	3	3	0	0	0	0	0	0	0	0	0	0	0	0	0	0	0	0	0	0	0	0	0	0	0	0	0	0	0	0	0	0
4	4	3	4	1	2	0	0	0	0	0	0	2	0	1	0	1	0	1	1	1	0	0	0	0	0	0	0	0	0	2	0	0	2	0	0
3	4	4	3	3	2	0	2	0	1	3	1	0	0	0	0	0	0	0	0	0	0	0	0	0	0	0	0	0	0	0	0	0	0	0	0
0	2	2	1	1	1	0	1	0	2	2	2	2	2	2	2	2	2	2	0	1	0	0	0	0	0	0	0	0	0	1	1	1	1	1	1
2	3	2	2	2	1	0	0	0	0	0	0	2	1	0	0	0	0	0	0	0	0	0	0	2	1	1	1	1	1	2	2	1	1	1	4
4	4	4	4	2	3	0	0	0	0	0	0	2	2	2	1	2	2	4	3	3	3	3	0	2	1	1	1	2	2	3	3	3	0	2	0
4	4	2	2	3	1	1	1	1	1	3	1	1	1	1	1	1	0	0	0	1	1	1	0	1	0	0	0	0	0	0	0	0	0	0	0
0	3	2	0	1	0	0	0	0	0	0	0	1	0	0	0	0	0	0	0	0	0	0	0	0	0	0	0	0	0	0	0	0	0	0	0
3	4	4	3	3	2	1	2	1	3	3	3	2	3	3	3	2	1	2	3	3	2	1	1	2	2	2	2	3	1	2	2	2	2	2	2
0	4	4	4	2	2	2	4	0	2	0	2	0	0	0	0	0	0	1	1	1	0	0	0	2	4	0	2	1	0	0	2	0	4	0	0
2	2	3	2	2	2	1	1	1	1	1	1	2	1	1	1	1	1	1	1	1	1	1	1	0	0	0	0	0	0	1	1	0	1	1	0
0	4	4	4	2	2	2	4	0	2	0	2	0	0	0	0	0	0	1	1	1	0	0	0	2	4	0	2	1	0	0	2	0	4	0	0
2	2	3	2	2	2	1	1	1	1	1	1	2	1	1	1	1	1	1	1	1	1	1	1	0	0	0	0	0	0	1	1	0	1	1	0
1	2	3	1	1	0	0	0	0	1	0	0	0	0	0	0	0	0	0	0	0	0	0	0	0	0	0	0	0	0	1	0	1	0	0	1
2	2	3	2	2	2	1	1	1	1	1	1	2	1	1	1	1	1	1	1	1	1	1	1	0	0	0	0	0	0	1	1	0	1	1	0
1	2	2	2	1	2	1	2	1	2	1	2	1	2	1	1	1	1	1	3	3	3	3	3	1	1	1	1	1	1	1	1	1	1	1	1
2	2	3	2	2	2	1	1	1	1	1	1	2	1	1	1	1	1	1	1	1	1	1	1	0	0	0	0	0	0	1	1	0	1	1	0
1	1	1	1	1	1	1	1	1	1	1	1	1	1	1	1	1	1	1	1	1	1	1	1	1	1	1	1	1	1	1	1	1	1	1	1
1	1	1	1	1	1	1	1	1	1	1	1	1	1	1	1	1	1	1	1	1	1	1	1	1	1	1	1	1	1	1	1	1	1	1	1
1	2	3	1	1	0	0	0	0	1	0	0	0	0	0	0	0	0	0	0	0	0	0	0	0	0	0	0	0	0	1	0	1	0	0	1
2	2	2	1	1	2	0	0	0	0	0	0	0	0	0	1	1	0	1	1	0	0	1	0	0	0	0	0	0	0	0	0	0	1	0	0
2	4	4	2	1	0	0	0	0	0	0	0	1	1	0	2	1	1	2	1	0	1	0	0	0	0	0	0	0	0	1	0	2	1	0	3
2	4	4	2	1	0	0	0	0	0	0	0	1	1	0	2	1	1	2	1	0	1	0	0	0	0	0	0	0	0	1	0	2	1	0	3
0	0	0	0	0	0	0	0	0	0	0	0	0	0	0	0	0	0	0	0	0	0	0	0	2	0	0	2	0	0	0	0	0	0	0	1
1	1	1	0	0	0	0	0	0	0	0	0	1	0	0	1	0	0	1	0	0	0	1	4	0	0	0	0	0	0	1	1	0	0	0	0
4	4	2	2	4	4	4	4	4	4	4	4	4	4	4	4	4	0	4	4	4	4	4	4	4	4	0	4	0	0	4	2	4	4	4	4
0	1	1	1	1	1	0	0	0	0	0	0	1	0	1	1	1	0	0	1	0	0	0	0	0	0	0	0	0	0	0	0	0	1	0	1
2	2	1	2	3	2	0	0	2	2	0	1	2	1	2	2	3	2	0	0	0	0	0	0	0	0	0	0	0	0	1	0	0	0	0	0
0	3	3	1	2	2	1	3	1	0	1	0	2	0	0	2	1	1	0	0	0	0	0	0	0	0	0	0	0	0	0	0	0	0	0	0
3	4	4	4	2	2	0	0	2	3	0	4	1	4	4	4	3	2	2	3	3	3	1	2	2	3	2	1	2	1	1	2	1	0	1	1
2	2	1	1	1	1	0	0	1	1	0	0	2	2	2	2	2	2	2	1	1	1	1	0	1	1	0	1	0	0	2	0	0	1	0	1
2	3	3	3	1	1	1	1	1	1	1	1	1	1	1	1	1	0	0	0	0	0	0	0	1	1	0	1	1	0	2	1	2	1	1	2
2	2	2	3	0	2	0	0	0	3	0	2	1	3	2	2	3	3	2	2	0	0	2	2	0	0	0	0	0	0	1	1	1	1	0	0
2	2	2	2	3	2	0	0	1	1	0	1	3	3	3	3	3	2	2	1	1	1	1	1	0	0	0	0	0	0	1	0	1	2	0	0
2	1	2	2	2	1	0	1	1	2	0	2	2	2	2	2	3	2	2	3	2	1	1	1	0	1	0	0	1	0	1	1	2	1	0	2
2	2	3	2	2	2	1	1	1	1	1	1	1	1	1	1	1	1	2	1	1	1	1	1	1	2	3	3	2	1	3	2	3	2	2	3
0	0	2	2	0	0	0	0	0	2	0	2	0	2	2	2	2	0	0	0	2	0	0	0	2	0	0	2	0	0	2	0	0	0	0	2
3	3	4	3	3	3	2	2	2	2	2	2	3	3	3	3	3	3	3	2	2	2	2	2	3	2	2	2	1	0	0	0	1	2	1	0
4	3	3	3	4	4	0	0	0	4	4	3	4	4	4	4	4	4	1	2	3	3	1	1	2	1	2	0	1	0	0	4	2	3	4	4
0	0	0	1	0	0	0	0	0	0	0	0	1	0	1	1	1	1	0	0	0	0	0	0	0	0	0	0	0	0	0	0	0	0	0	0
1	1	1	1	1	1	0	0	0	0	0	0	0	0	0	1	1	0	0	0	0	0	0	0	1	0	0	0	0	0	2	0	0	0	0	2
3	3	3	2	2	2	2	0	0	0	0	0	0	0	0	0	1	0	1	0	2	0	0	0	1	1	0	1	0	0	2	0	2	2	0	2
3	3	3	3	2	2	2	2	2	2	0	2	1	0	0	0	0	0	1	0	1	1	1	0	2	1	0	1	0	0	2	0	0	0	0	1
1	2	3	3	1	1	0	0	0	0	0	0	0	0	0	1	1	0	1	1	1	1	1	1	0	0	0	0	0	0	0	0	0	0	0	0
2	2	3	3	2	1	1	1	1	3	1	3	0	1	1	1	1	1	1	1	2	0	1	0	1	1	0	0	0	0	1	3	0	3	1	1
2	2	2	2	1	1	1	1	1	1	1	1	1	2	2	2	2	1	1	1	1	1	1	1	0	0	0	0	0	0	0	0	0	0	0	0
2	3	2	2	3	3	1	1	0	1	0	1	1	1	1	1	1	0	1	1	1	1	1	0	1	1	0	1	0	0	1	0	0	0	0	0
0	2	4	4	1	0	3	0	0	0	0	0	0	1	0	0	0	0	0	1	0	0	0	0	1	0	0	2	0	0	1	1	2	1	0	3
2	2	2	2	2	1	0	1	1	1	0	0	1	1	1	1	1	1	0	1	1	1	1	1	0	0	0	0	0	0	0	0	0	0	0	0
3	2	3	3	2	2	1	0	1	1	0	1	0	0	0	0	2	0	1	1	1	1	1	1	2	2	1	2	1	0	0	1	0	0	0	1
1	2	3	1	1	1	0	0	0	2	0	2	1	1	1	1	2	0	1	1	1	1	2	0	0	0	0	0	0	0	0	0	0	1	0	0
2	3	3	3	2	2	1	1	1	0	0	0	0	0	0	0	0	0	1	1	1	0	0	0	0	0	0	0	0	0	1	0	0	0	0	2
2	1	2	1	0	0	0	0	0	0	0	0	0	0	0	0	0	0	0	0	0	0	0	0	0	0	0	0	0	0	0	0	0	0	0	2
2	1	1	1	0	1	0	0	0	0	0	0	1	1	1	1	1	1	1	1	1	0	0	0	0	0	0	0	0	0	0	0	0	0	0	2
2	2	3	3	3	3	0	0	0	0	0	0	0	0	0	0	1	0	0	2	2	0	0	0	1	1	0	0	0	0	3	4	1	2	1	1
2	2	2	2	2	2	1	0	1	1	1	1	2	2	2	3	3	2	2	2	2	2	2	2	2	1	1	1	1	0	2	1	0	2	1	2
2	2	2	2	2	2	2	3	3	3	3	3	2	2	1	2	2	2	2	2	2	2	2	2	1	1	1	1	1	0	1	1	1	1	1	1
2	2	2	2	1	1	0	0	0	0	0	0	0	0	0	0	0	0	0	0	0	0	0	0	0	0	0	0	0	0	0	0	0	0	0	0
2	3	3	3	3	3	0	1	0	2	0	2	2	0	0	1	1	0	1	3	1	2	2	1	0	0	0	0	0	0	2	0	1	0	0	3
1	2	3	3	1	1	1	1	1	3	0	1	3	1	1	2	2	2	2	2	1	1	1	1	0	0	0	0	0	0	0	0	0	0	0	0
1	2	2	2	1	2	1	0	0	1	0	0	1	0	1	1	1	1	0	1	0	0	0	0	0	0	0	0	0	0	0	0	0	0	0	1
1	2	3	1	1	0	0	0	0	1	0	0	0	0	0	0	0	0	0	0	0	0	0	0	0	0	0	0	0	0	1	0	1	0	0	1
1	2	3	2	2	2	0	0	0	0	0	0	1	0	1	1	1	0	0	0	0	0	0	0	0	0	0	0	0	0	0	0	0	0	0	0
3	4	4	3	3	2	0	2	0	1	3	1	0	0	0	0	0	0	0	0	0	0	0	0	0	0	0	0	0	0	0	0	0	0	0	0
0	1	1	2	1	2	0	0	0	1	0	1	0	0	0	0	0	0	0	0	1	0	0	0	0	1	0	0	0	0	0	0	0	0	0	0
1	0	0	0	0	0	0	0	0	0	0	0	0	0	0	0	0	0	0	0	0	0	0	0	0	0	0	0	0	0	0	0	2	0	0	2
2	2	2	3	0	2	0	0	0	3	0	2	1	3	2	2	3	3	2	2	0	0	2	2	0	0	0	0	0	0	1	1	1	1	0	0
2	0	1	1	1	2	0	0	0	0	0	0	0	2	1	0	1	0	0	2	1	0	0	0	0	0	0	0	0	0	1	0	1	0	0	1
2	2	1	2	3	2	0	0	2	2	0	1	2	1	2	2	3	2	0	0	0	0	0	0	0	0	0	0	0	0	1	0	0	0	0	0
1	2	1	1	0	0	0	0	0	0	0	0	0	0	0	0	1	0	0	1	0	0	0	0	0	0	0	0	0	0	1	1	0	2	2	1
2	4	4	2	1	0	0	0	0	0	0	0	1	1	0	2	1	1	2	1	0	1	0	0	0	0	0	0	0	0	1	0	2	1	0	3
3	3	3	2	2	2	2	0	0	0	0	0	0	0	0	0	1	0	1	0	2	0	0	0	1	1	0	1	0	0	2	0	2	2	0	2
2	2	3	3	2	1	1	1	1	3	1	3	0	1	1	1	1	1	1	1	2	0	1	0	1	1	0	0	0	0	1	3	0	3	1	1
0	1	1	2	1	2	0	0	0	1	0	1	0	0	0	0	0	0	0	0	1	0	0	0	0	1	0	0	0	0	0	0	0	0	0	0
0	1	1	2	1	2	0	0	0	1	0	1	0	0	0	0	0	0	0	0	1	0	0	0	0	1	0	0	0	0	0	0	0	0	0	0
1	2	3	1	1	0	0	0	0	1	0	0	0	0	0	0	0	0	0	0	0	0	0	0	0	0	0	0	0	0	1	0	1	0	0	1
1	1	1	1	1	1	1	1	1	1	1	1	1	1	1	1	1	1	1	1	1	1	1	1	1	1	1	1	1	1	1	1	1	1	1	1
2	3	3	3	2	2	1	1	1	0	0	0	0	0	0	0	0	0	1	1	1	0	0	0	0	0	0	0	0	0	1	0	0	0	0	2
2	4	4	2	1	0	0	0	0	0	0	0	1	1	0	2	1	1	2	1	0	1	0	0	0	0	0	0	0	0	1	0	2	1	0	3
1	1	1	1	2	2	0	1	1	1	0	1	0	1	0	1	1	0	0	1	1	0	0	0	1	0	0	0	0	0	1	0	0	2	0	1
2	3	3	3	1	1	1	1	1	1	1	1	1	1	1	1	1	0	0	0	0	0	0	0	1	1	0	1	1	0	2	1	2	1	1	2
1	1	2	2	2	2	0	0	0	0	0	1	0	0	0	0	0	0	0	1	0	0	1	0	0	0	0	0	0	0	1	0	0	1	0	0
2	2	2	2	2	2	1	0	1	1	1	1	2	2	2	3	3	2	2	2	2	2	2	2	2	1	1	1	1	0	2	1	0	2	1	2
2	2	2	2	1	1	1	1	1	1	1	1	1	2	2	2	2	1	1	1	1	1	1	1	0	0	0	0	0	0	0	0	0	0	0	0
3	4	4	3	3	2	1	2	1	3	3	3	2	3	3	3	2	1	2	3	3	2	1	1	2	2	2	2	3	1	2	2	2	2	2	2
1	2	3	1	1	0	0	0	0	1	0	0	0	0	0	0	0	0	0	0	0	0	0	0	0	0	0	0	0	0	1	0	1	0	0	1
3	2	3	3	3	2	3	4	2	2	3	2	3	2	3	2	3	2	2	2	2	1	0	0	0	0	0	0	0	0	0	0	0	0	0	0
2	1	1	1	1	1	1	1	1	1	1	0	0	0	0	0	0	0	0	0	0	0	0	0	0	0	0	0	0	0	0	0	0	0	0	0
2	4	4	2	1	0	0	0	0	0	0	0	1	1	0	2	1	1	2	1	0	1	0	0	0	0	0	0	0	0	1	0	2	1	0	3
3	3	3	2	2	2	2	0	0	0	0	0	0	0	0	0	1	0	1	0	2	0	0	0	1	1	0	1	0	0	2	0	2	2	0	2
1	2	2	2	1	2	1	0	0	1	0	0	1	0	1	1	1	1	0	1	0	0	0	0	0	0	0	0	0	0	0	0	0	0	0	1
2	2	2	3	0	2	0	0	0	3	0	2	1	3	2	2	3	3	2	2	0	0	2	2	0	0	0	0	0	0	1	1	1	1	0	0
3	4	4	3	3	2	0	2	0	1	3	1	0	0	0	0	0	0	0	0	0	0	0	0	0	0	0	0	0	0	0	0	0	0	0	0
0	4	4	4	2	2	2	4	0	2	0	2	0	0	0	0	0	0	1	1	1	0	0	0	2	4	0	2	1	0	0	2	0	4	0	0
1	0	0	0	0	0	0	0	0	0	0	0	0	0	0	0	0	0	0	0	0	0	0	0	0	0	0	0	0	0	0	0	2	0	0	2
0	1	1	2	1	2	0	0	0	1	0	1	0	0	0	0	0	0	0	0	1	0	0	0	0	1	0	0	0	0	0	0	0	0	0	0
2	0	1	1	1	2	0	0	0	0	0	0	0	2	1	0	1	0	0	2	1	0	0	0	0	0	0	0	0	0	1	0	1	0	0	1
